# Supplementary material for: Reconstruction of the Diaminopimelic Acid Pathway to Promote L-lysine Production in Corynebacterium glutamicum
Source: Int J Mol Sci. 2021 Aug 23;22(16):9065. doi: 10.3390/ijms22169065 (PMC8396482; doi:10.3390/ijms22169065)
Supplement: Supplementary file 1 [file ijms-22-09065-s001.zip]

Archive with 1 entries (1 files):
- ijms-1338671-SI.pdf
